# Supplementary material for: Adenoid Cystic Carcinoma (AdCC): A Clinical Survey of a Large Patient Cohort
Source: Cancers (Basel). 2023 Feb 27;15(5):1499. doi: 10.3390/cancers15051499 (PMC10000643; doi:10.3390/cancers15051499)
Supplement: Supplementary file 1 [file cancers-15-01499-s001.zip]

Archive with 1 entries (1 files):
- cancers-2228322-supplementary.pdf
